# Supplementary material for: Impact of Microplastic Exposure on Blood Glucose Levels and Gut Microbiota: Differential Effects under Normal or High-Fat Diet Conditions
Source: Metabolites. 2024 Sep 18;14(9):504. doi: 10.3390/metabo14090504 (PMC11433756; doi:10.3390/metabo14090504)
Supplement: Supplementary file 1 [file metabolites-14-00504-s001.zip]

Archive with 1 entries (1 files):
- metabolites-3169956-supplementary.pdf
